# Supplementary material for: The Membrane-Anchoring Region of the AcMNPV P74 Protein Is Expendable or Interchangeable with Homologs from Other Species
Source: Viruses. 2021 Dec 2;13(12):2416. doi: 10.3390/v13122416 (PMC8704774; doi:10.3390/v13122416)
Supplement: Supplementary file 1 [file viruses-13-02416-s001.zip]

Archive with 1 entries (1 files):
- viruses-1473153-supplementary.pdf
